# Supplementary material for: A Longitudinal Analysis of Alcohol Use Behavior among Korean Adults and Related Factors: A Latent Class Growth Model
Source: Int J Environ Res Public Health. 2021 Aug 20;18(16):8797. doi: 10.3390/ijerph18168797 (PMC8391448; doi:10.3390/ijerph18168797)
Supplement: Supplementary file 1 [file ijerph-18-08797-s001.zip]

Archive with 1 entries (1 files):
- ijerph-1310673-supplementary.pdf
